# Supplementary material for: Characterization of Acinetobacter baumannii Isolated from Raw Milk
Source: Biology (Basel). 2022 Dec 18;11(12):1845. doi: 10.3390/biology11121845 (PMC9775129; doi:10.3390/biology11121845)
Supplement: Supplementary file 1 [file biology-11-01845-s001.zip]

Archive with 1 entries (1 files):
- biology-2068553-supplementary.pdf
